# Supplementary material for: β-aminobutyric acid (BABA)-induced resistance to tobacco black shank in tobacco (Nicotiana tabacum L.)
Source: PLoS One. 2022 Jun 9;17(6):e0267960. doi: 10.1371/journal.pone.0267960 (PMC9182692; doi:10.1371/journal.pone.0267960)
Supplement: S1 Table — (XLSX) [file pone.0267960.s001.xlsx]

## Sheet: S1 Table
		Relative nomalized expression
		Gene	treatment	treatment
				Water			BABA
		NtrbohD	-P .parasitica	0.938805	1.04306	1.02121	0.875661	0.884537	1.11318
			+P .parasitica	2.11272	2.17958	2.40539	0.843268	0.961515	1.08136
		PR1	-P .parasitica	0.907249	1.07097	1.02919	1.40393	1.65994	1.38208
			+P .parasitica	1.49651	1.45306	1.91988	3.12408	3.71602	2.5309
		PR2	-P .parasitica	1.12179	0.880512	1.0124	20.3789	19.767	18.1006
			+P .parasitica	4.05655	4.47471	3.36984	11.6156	10.4658	9.27102
		PR5	-P .parasitica	1.06241	1.057	0.890499	35.6259	36.9559	35.0818
			+P .parasitica	3.4896	3.7595	3.41305	50.7105	49.3961	43.7786
		PDF.2	-P .parasitica	0.846081	1.08109	1.09327	1.60194	2.10751	2.61667
			+P .parasitica	0.569646	0.626517	0.643816	1.12493	1.47779	1.54533
		ABI4	-P .parasitica	1.2503	0.917112	0.872093	1.2776	1.40393	1.32375
			+P .parasitica	1.72253	1.843	1.90404	0.41639	0.42814	0.403327
		ABA2	-P .parasitica	1.01088	0.926944	0.988117	0.946004	0.860978	0.960714
			+P .parasitica	1.06972	1.02423	1.07194	0.943344	1.00953	0.958869
		EFE26	-P .parasitica	0.989519	1.05342	0.959346	1.40699	1.3778	1.27702
			+P .parasitica	0.819523	0.80172	0.835494	1.96594	1.93157	1.7353
		ACC Oxidase	-P .parasitica	0.800722	1.06437	1.14654	1.46728	1.45598	1.35495
			+P .parasitica	0.317175	0.347765	0.310476	1.74335	1.83483	1.56416
